# Supplementary material for: Effects of maximal-versus submaximal-intent resistance training on functional capacity and strength in community-dwelling older adults: a systematic review and meta-analysis
Source: BMC Sports Sci Med Rehabil. 2022 Jul 16;14:129. doi: 10.1186/s13102-022-00526-x (PMC9287903; doi:10.1186/s13102-022-00526-x)
Supplement: Supplementary file 1 — Additional file 1. Appendix A. [file 13102_2022_526_MOESM1_ESM.xlsx]

## Sheet: Sheet1
Appendix A
Study Characteristics of all initially included studies
Study	Participant					Intervention							Outcomes	Comparable Outcomes
	n	Sex		Age	Health Status	Intervention	Group size	Exercises	Sets x Reps	Intensity	Length (Weeks)	Training Frequency (Per week)
		M	F
Correa et al. (2012)	27		14	67±5	Healthy	traditional group	14	leg press, knee ext, knee flex	3*10-12 & 4*8-10	Progressive	6 weeks	2*/week	1RM knee ext Max reps Jump height Muscle thickness Muscle activation Reaction time & muscle onset latency RFD 30s sit-to-stand CMJ	1RM knee ext 30s sit-to-stand
			13			power group	13
Gray et al. (2018)	45	Unavailable	Unavailable	≥70	Healthy	Low velocity	25	seated chest press, seated bent-over row, biceps curl, overhead triceps extension, lateral raise, standing knee curl, heel raises, and chair stand or half lunge	3*10	80% 1RM	48 weeks	2*/week	Body comp Physical function (SFT) 1RM chest press, row, bicep curl, tri ext', lat raise, calf raise, knee curl Hand grip Power (sit-to-stand using a TENDO)	1RM knee ext
		Unavailable	Unavailable			High velocity	20			50% 1RM
Drey et al. (2011)	47			>65	Healthy	strength training	23	chest press, hip extension/flexion while standing (machine), hip adduction/abduction while standing (machine), tip-toe raises and chair rise	2 sets reps reducing each week, from 15 down to 6 by the end	RPE raising from 10-11 to 16 in final weeks	12 weeks	2*/week	SPPB Power (Sit to stand on force plate) Body comp SF-LLFDI	SPPB
						power training	24
Pamukoff et al. (2014)	20	5	5	65–79 years	Healthy	strength training	10	Leg Press, Leg Ext', leg curl, hip abduction, hip adduction, hip flexion, and calf press	2 sets * 8-10 + 1 set to failure	50% 1RM but instructed to complete the concentric phase of the exercises in 2–3 seconds	6 weeks	3*/week	Forward leaning assessment Lateral leaning assessment Strength (1RM) Leg ext' & leg press Power (w) test using 70% 1RM	1RM leg press 1RM knee ext
		5	5			power training	10			50% 1RM but instructed to complete the concentric phase of contraction “as fast as possible”
Miszko et al. (2003)	24	6	7	65-90	Healthy	strength training	13	seated row, chest press, triceps extension, leg press, leg extension, and seated leg curl. Biceps curls, plantar flexion, and squats were also performed	3*6-8	intensity progressed from 50% to 70% of the one-repetition maximum (1RM) by week 8, and then remained at 80% of the 1RM for weeks 9–16.	16 weeks	3*/week	Bodycomp (three skinfold measurements) CS-PFP 1RM chest press & leg press Anaerobic Power (wingate)	1RM leg press
		5	6			power training	11	seated row, chest press, triceps extension, leg press, leg extension, and seated leg curl. Biceps curls, plantar flexion, and JUMP squats were also performed	3*6-8	40%1RM
Henwood et al. (2006)	41	Unavailable	Unavailable	65–84 years	Healthy	moderate-velocity constant-resistance training (CT)	21	chest press, supported row, biceps curl, leg press, leg curl andleg extension	3*8	75%1RM	8 weeks	2*/week	1RM chest press, row, bicep curl, leg press, leg curl, leg ext' Floor ride to standing Stair climb (s) Stair climbing power (w) 6-m walk (s) 5x Chair rise (s) Functional reach (cm) 400-m walk (s)	1RM leg press 1RM knee ext 400m walk
		Unavailable	Unavailable			high-velocity varied-resistance training (HV)	20		3*8	Set 1: 45%1RM Set 2: 60% 1RM Set 3: 75% 1RM
Coelho-Junior et al. (2021)	22	2	9	66-99	Prefrail	low-speed resistance training	11	squat on the chair, seated unilateral hip flexion, seated unilateral knee extension, and a bilateral calf raise with 12–15 submaximal repetitions avoiding fatigue	4 * 8-10	70-75% 1RM	16 weeks	"in the mornings"	1RM knee ext, knee flex one-leg stand, normal balance, semi-tandem, tandem 5x Sit to stand (s) Sit to stand (power) Sit to stand m/s concentric & ecc TUG WS 6MWT	1RM knee ext TUG 6-minute Walk Test
		0	11			high-speed resistance training	11		8 * 3-5	70-75% 1RM
Carneiro, M.A.S. and de Oliveira JÃºnior, G.N. and de Sousa, J.F.R. and Souza, M.V.C. and Orsatti, F.L.	28		14	64.9 ± 7.4 years	Healthy	cluster sets strength training	14	"RT protocols follow the recommendations of the American College of Sports Medicine (ACSM) Guidelines"	3*4	90%1RM	8 weeks	2*/week	Thigh cross-sectional area (CSA) Peak force and velocity " 40, 50, 60% 1RM Maximal theoretical force & velocity
			14			cluster sets power training	14		3*4	40%1RM		2*/week
Richardson et al. (2018)	40	5	5	60–79 years	Healtyh & active but resistance exercise naïve	Low-velocity, high-load once-weekly;	10	Leg Press Calf raise Leg ext' Leg curl Seated row Chest press Tricep ext' Bicep curl	3*7	80% predicted 1RM	10 weeks	1*/week	1RM leg press, seated row, chest press, leg ext, leg curl, calf raise, tricep ext, bicep curl Chair sit & reach Back scratcj 8-ft TUG No. of chair stands Arm curls Grip strength 6MWT BMI BF%	1RM leg press 1RM knee ext TUG 6MWT
		5	5			Low-velocity, high-load twice-weekly	10					2*/week
		5	5			High-velocity, low-load once-weekly;	10		3*14	40% predicted 1RM		1*/week
		5	5			High-velocity, low-load twice-weekly	10					2*/week
Inacio et al. (2018)	18	3	5	71.3 (0.9) years	Healthy	strength training	8	single hip AB and AD exercise while standing, using a pneumatic cable resistance Functional Trainer machine	3*10	75%1RM	8 weeks	3*/week	hip abductor-adductor isometric maximal voluntary contractions and lateral waistpull balance perturbations with three initial stepping limb-load conditions (50%, 65%, or 80% body mass).
		5	5			power training	10
Sayers et al. (2012)	50	8	17	65–90	Healthy	slow-speed strength training	25	pneumatic leg press and seated knee extension resistance training equipment	3*8-10	80%1RM	12 weeks	3*/week	leg press and knee extension onerepetition maximum (1RM), muscle power across a range of external resistances (40–90% 1RM), and the corresponding velocity at peak power and force/torque at peak power	leg press velocity at different %1RM's knee ext velocities at different 1RM's
		9	16			high-speed power training	25		3*12-14	40%1RM
Wallerstein et al. (2012)	30	Unavailable	Unavailable	60–80 years	Healthy	strength-training	14	horizontal leg press, bilateral knee flexion, unilateral hip extension, plantar flexion in the horizontal leg press, lat pull-down, and upright row	2* 10, 8, 6, then final 2 weeks = 4*4	70–90% of 1RM	16 weeks	2*/week	1RM Leg Press 1RM chest press Ballistic torque MBVIC Ramp Torque EMG signal Cross-sectional area (CSA)	1RM leg press
		Unavailable	Unavailable			power-training	16		3*7, 4*6, 2*6 + 2*4	30–50% of 1RM
Marsh et al. (2019)	23	2	9	74.8 ± 5.7 yr	Healthy	strength training	11	knee-extension and leg-press	3*8-10	~70%1RM	12 weeks	3*/week	Power (n) Strength (n) SPPB Lateral mobility Self-reported disability DEXA Habitual gait speed, m/s	1RM leg press 1RM knee ext SPPB
		5	7			power training	12
Henwood et al .(2008)	45	10	12	65–84 years	Healthy	constant resistance	22	chest press, supported row, biceps curl, leg press, prone leg curl, and leg extension	3*8	75%1RM	24 weeks	2*/week	Bicep curl Chest press ISOMETRICLeg ext' ISOMETRIC Leg press Leg curl Floor rise to standing (s) Stair climb (s) 6MWT (s) Chair rise (s) Functional reach (cm) 400m walk (s)	6-metre Walk Test 400m walk
		11	12			high-velocity varied resistance	23		Set 1: 8 reps @ 45% 1RM Set 2: 8 reps @ 60% 1RM Set 3: 8 reps @ 75% 1RM
Bottaro et al. (2007)	20	9		60–76 years old	Healthy	traditional resistance training	9	horizontal leg press, knee extension, knee flexion, chest press, seated row, elbow extension, and elbow flexion	3*8-10	60% of 1-RM	10 weeks	2*/week	1RM Leg Press 1RM Chest press 8-ft up-and-go (s) 30s Chair stand (reps) Arm curl (reps)	1RM leg press TUG 30s sit-to-stand
		11				power training	11
Tiggemann et al. (2016)	30		15	60-75 years	Healthy	traditional resistance training	15	the following exercises in this order: bilateral leg press, bench press, bilateral knee extension, seated row machine, bilateral leg curl, and abdominal crunch.	Increasing from 2*15 to 3*8 by week 12	Borg RPE increasing from 13±1 in week 1, to 18±1 in week 11-12.	12 weeks	2*/week	Leg Press 1RM (kg) Knee ext' 1RM (kg) Squat jump (cm) Counter movement jump (cm) RFD100 (N/ms) RFDmax (N/ms) Time to peak of force (s) 6-min walking test (m) Stair climb (s) TUG(s) 5 x Chair rise (s)	1RM leg press 1RM knee ext TUG 6-minute Walk Test 30s Sit-to-Stand
			15			power training	15
Lopes et al. (2014)	23	Unavailable	Unavailable	63 - 67 years	Healthy	strength training	13	standing plantar fl exors, sitting hip abductors and adductors machine, pull-down, leg press horizontal, sitting leg extension machine, sitting bilateral knee fl exion machine, and upright row	2*10 > 3*8 > 4*4	Raising from 70-90%1RM over 12 weeks	12 weeks	3*/week	1RM leg press Hip flexion & ext' Knee flex & ext' Plantar flexion Dorsi flexion	1RM leg press 1RM knee ext
		Unavailable	Unavailable			power training	10		3*7 > 4*6 > 2*6 + 2*4	Raising from 30-50%1RM over 12 weeks
Ramirez-Campillo et al. (2014)	30		15	66-73 years	Healthy	low-speed RT	15	Bench press, Standing upper row, Biceps curl, Leg press, Prone leg curl, Leg extension	3*8	75%1RM	12 weeks	3*/week	1RM Leg Press 1RM bench press Hang grip CMJ 10-m walking sprint (s) 8-ft up and go (s) 30s Sit to stand (reps)	1RM leg press TUG 30s sit-to-stand
			15			high-speed resistance training	15			45-75%1RM
Lopes et al. (2016)	26		14	60-77 years	Healthy	strength training	14	horizonal leg press, bilateral knee extension, bilateral knee flexion, plantar flexion in step, adductor & abductor machines	3*8	Started at 60%1RM , increased "progrssively" every 2 weeks		3*/week	Hip extensor & flexor Knee extensor & flexor Plantar flexor Dorsi flexors Total step time 6min walking test (m) 30s chair stand (reps) Chair sit and reach (cm) TUG (s)	1RM leg press 1RM knee ext TUG 30s sit-to-stand 6MWT
			12			power training	12		3-4*8-6	Started at 40%1RM , increased by ~6-8% every 2 weeks
Vieira et al. (2021)	24	Unavailable	Unavailable	67.8 ± 6.3	Healthy	traditional resistance training	12	Leg press 45°, deadlift, chest press, and latissimus pulldown	2*10-12 rep max (load adjusted each set based on previous)		8 weeks	2*/week	SF-36 TUG(s) 30s Chair stand (rep) 10RM Leg Press (kg) 10RM Chest press	TUG 30s sit-to-stand
		Unavailable	Unavailable			high-speed training	12		2*6-8	40% to 60% 1RM
